# Supplementary material for: Caffeine Intake Alters Recovery Sleep after Sleep Deprivation
Source: Nutrients. 2024 Oct 11;16(20):3442. doi: 10.3390/nu16203442 (PMC11510014; doi:10.3390/nu16203442)
Supplement: Supplementary file 1 [file nutrients-16-03442-s001.zip]

Archive with 1 entries (1 files):
- nutrients-3249092-supplementary.pdf
